# Supplementary material for: Differentiated historical demography and ecological niche forming present distribution and genetic structure in coexisting two salamanders (Amphibia, Urodela, Hynobiidae) in a small island, Japan
Source: PeerJ. 2022 Apr 28;10:e13202. doi: 10.7717/peerj.13202 (PMC9057287; doi:10.7717/peerj.13202)
Supplement: Supplemental Information 1 [file peerj-10-13202-s001.fasta]

>LC638502
ATGGCCCACCCAATTCGAAAAACCCACCCATTAATTAAAATTATTAACGGATCATTCGTAGACCTCCCAACCCCTTCTAATATCTCATCATTATGAAACTTTGGCTCCCTCTTAGGAATTTGCCTTATTGCACAAATCATTACAGGACTATTCTTAGCCATACATTACACAGCCGACACATCCTCAGCCTTCTCATCTGTAGCACATATCTGTCGTGATGTTAATTATGGTTGGCTAATACGCAACATTCACGCCAACGGGGCATCATTCTTCTTCATCTGCATCTATATACATATCGGACGAGGACTTTACTACGGCTCATACTTATATAAAGAAACTTGAAATATTGGAGTAATTCTCCTATTTCTAGTTATAGCAACTGCCTTTGTAGGATACGTTCTTCCATGGGGGCA
>LC638503
ATGGCCCACCCAATTCGAAAAACCCACCCATTAATTAAAATTATTAACGGATCATTCGTAGACCTCCCAACCCCTTCTAATATCTCATCATTATGAAACTTTGGCTCCCTCTTAGGAATTTGCCTTATTGCACAAATCATTACAGGACTATTCTTAGCCATACATTACACAGCCGACACATCCTCAGCCTTCTCATCTGTAGCACATATCTGTCGTGATGTTAATTATGGTTGGCTAATACGCAACATTCACGCCAACGGAGCATCATTCTTCTTCATCTGCATCTATATACATATCGGACGAGGACTTTACTACGGCTCATACTTATATAAAGAAACTTGAAATATTGGAGTAATTCTCCTATTTCTAGTTATAGCAACTGCCTTTGTAGGATACGTTCTTCCATGGGGGCA
>LC638504
ATGGCCCACCCAATTCGAAAAACCCACCCATTAATTAAAATTATTAACGGATCATTCGTAGACCTCCCAACCCCTTCTAATATCTCATCATTATGAAACTTTGGCTCCCTCTTAGGAATTTGCCTTATTGCACAAATCATTACAGGACTATTCTTAGCCATACATTACACAGCCGACACATCCTCAGCCTTCTCATCTGTAGCACATATCTGTCGTGATGTTAATTATGGTTGGCTAATACGCAACATTCACGCCAACGGGGCATCATTCTTCTTCATCTGCATCTATATACATATCGGACGAGGACTTTACTACGGCTCATACTTATATAAAGAAACTTGAAATATTGGAGTAATTCTCCTATTTCTAGTTATAGCAACTGCCTTTGTAGGATACGTTCTTCCATGGGGGCA
>LC638505
ATGGCCCACCCAATTCGAAAAACCCACCCATTAATTAAAATTATTAACGGATCATTCGTAGACCTCCCAACCCCTTCTAATATCTCATCATTATGAAACTTTGGCTCCCTCTTAGGAATTTGCCTTATTGCACAAATCATTACAGGACTATTCTTAGCCATACATTACACAGCCGACACATCCTCAGCCTTCTCATCTGTAGCACATATCTGTCGTGATGTTAATTATGGTTGGCTAATACGCAACATTCACGCCAACGGGGCATCATTCTTCTTCATCTGCATCTATATACATATCGGACGAGGACTTTACTACGGCTCATACTTATATAAAGAAACTTGAAATATTGGAGTAATTCTCCTATTTCTAGTTATAGCAACTGCCTTTGTAGGATACGTTCTTCCATGGGGGCA
>LC638506
ATGGCCCACCCAATTCGAAAAACCCACCCATTAATTAAAATTATTAACGGATCATTCGTAGACCTCCCAACCCCTTCTAATATCTCATCATTATGAAACTTTGGCTCCCTCTTAGGAATTTGCCTTATTGCACAAATCATTACAGGACTATTCTTAGCCATACATTACACAGCCGACACATCCTCAGCCTTCTCATCTGTAGCACATATCTGTCGTGATGTTAATTATGGTTGGCTAATACGCAACATTCACGCCAACGGAGCATCATTCTTCTTCATCTGCATCTATATACATATCGGACGAGGACTTTACTACGGCTCATACTTATATAAAGAAACTTGAAATATTGGAGTAATTCTCCTATTTCTAGTTATAGCAACTGCCTTTGTAGGATACGTTCTTCCATGGGGACA
>LC638507
ATGGCCCACCCAATTCGAAAAACCCACCCATTAATTAAAATTATTAACGGATCATTCGTAGACCTCCCAACCCCTTCTAATATCTCATCATTATGAAACTTTGGCTCCCTCTTAGGAATTTGCCTTATTGCACAAATCATTACAGGACTATTCTTAGCCATACATTACACAGCCGACACATCCTCAGCCTTCTCATCTGTAGCACATATCTGTCGTGATGTTAATTATGGTTGGCTAATACGCAACATTCACGCCAACGGGGCATCATTCTTCTTCATCTGCATCTATATACATATCGGACGAGGACTTTACTACGGCTCATACTTATATAAAGAAACTTGAAATATTGGAGTAATTCTCCTATTTCTAGTTATAGCAACTGCCTTTGTAGGATACGTTCTTCCATGGGGGCA
>LC638508
ATGGCCCACCCAATTCGAAAAACCCACCCATTAATTAAAATTATTAACGGATCATTCGTAGACCTCCCAACCCCTTCTAATATCTCATCATTATGAAACTTTGGCTCCCTCTTAGGAATTTGCCTTATTGCACAAATCATTACAGGACTATTCTTAGCCATACATTACACAGCCGACACATCCTCAGCCTTCTCATCTGTAGCACATATCTGTCGTGATGTTAATTATGGTTGGCTAATACGCAACATTCACGCCAACGGGGCATCATTCTTCTTCATCTGCATCTATATACATATCGGACGAGGACTTTACTACGGCTCATACTTATATAAAGAAACTTGAAATATTGGAGTAATTCTCCTATTTCTAGTTATAGCAACTGCCTTTGTAGGATACGTTCTTCCATGGGGGCA
>LC638509
ATGGCCCACCCAATTCGAAAAACCCACCCATTAATTAAAATTATTAACGGATCATTCGTAGACCTCCCAACCCCTTCTAATATCTCATCATTATGAAACTTTGGCTCCCTCTTAGGAATTTGCCTTATTGCACAAATCATTACAGGACTATTCTTAGCCATACATTACACAGCCGACACATCCTCAGCCTTCTCATCTGTAGCACATATCTGTCGTGATGTTAATTATGGTTGGCTAATACGCAACATTCACGCCAACGGGGCATCATTCTTCTTCATCTGCATCTATATACATATCGGACGAGGACTTTACTACGGCTCATACTTATATAAAGAAACTTGAAATATTGGAGTAATTCTCCTATTTCTAGTTATAGCAACTGCCTTTGTAGGATACGTTCTTCCATGGGGGCA
>LC638510
ATGGCCCACCCAATTCGAAAAACCCACCCATTAATTAAAATCATCAACGGATCATTCGTAGACCTCCCAACCCCTTCTAATATCTCATCATTATGAAACTTTGGCTCCCTCTTAGGAATTTGCCTTATTGCACAAATCATTACAGGACTATTCTTAGCCATACATTACACAGCCGACACATCCTCAGCCTTCTCATCTGTAGCACATATCTGTCGTGATGTTAATTATGGTTGGCTAATACGCAACATTCACGCCAACGGAGCATCATTCTTCTTCATCTGCATCTATATACATATCGGACGAGGACTTTACTACGGCTCATACTTATATAAAGAAACTTGAAATATTGGAGTAATTCTCCTATTTCTAGTTATAGCAACTGCCTTTGTAGGATACGTTCTTCCATGGGGGCA
>LC638511
ATGGCCCACCCAATTCGAAAAACCCACCCATTAATTAAAATTATTAACGGATCATTCGTAGACCTCCCAACCCCTTCTAATATCTCATCATTATGAAACTTTGGCTCCCTCTTAGGAATTTGCCTTATTGCACAAATCATTACAGGACTATTCTTAGCCATACATTACACAGCCGACACATCCTCAGCCTTCTCATCTGTAGCACATATCTGTCGTGATGTTAATTATGGTTGGCTAATACGCAACATTCACGCCAACGGGGCATCACTCTTCTTCATCTGCATCTATATACATATCGGACGAGGACTTTACTACGGCTCATACTTATATAAAGAAACTTGAAATATTGGAGTAATTCTCCTATTTCTAGTTATAGCAACTGCCTTTGTAGGATACGTTCTTCCATGGGGGCA
>LC638512
ATGGCCCACCCAATTCGAAAAACCCACCCATTAATTAAAATTATTAACGGATCATTCGTAGACCTCCCAACCCCTTCTAATATCTCATCATTATGAAACTTTGGCTCCCTCTTAGGAATTTGCCTTATTGCACAAATCATTACAGGACTATTCTTAGCCATACATTACACAGCCGACACATCCTCAGCCTTCTCATCTGTAGCACATATCTGTCGTGATGTTAATTATGGTTGGCTAATACGCAACATTCACGCCAACGGGGCATCATTCTTCTTCATCTGCATCTATATACATATCGGACGAGGACTTTACTACGGCTCATACTTATATAAAGAAACTTGAAATATTGGAGTAATTCTCCTATTTCTAGTTATAGCAACTGCCTTTGTAGGATACGTTCTTCCATGGGGGCA
>LC638513
ATGGCCCACCCAATTCGAAAAACCCACCCATTAATTAAAATTATTAACGGATCATTCGTAGACCTCCCAACCCCTTCTAATATCTCATCATTATGAAACTTTGGCTCCCTCTTAGGAATTTGCCTTATTGCACAAATCATTACAGGACTATTCTTAGCCATACATTACACAGCCGACACATCCTCAGCCTTCTCATCTGTAGCACATATCTGTCGTGATGTTAATTATGGTTGGCTAATACGCAACATTCACGCCAACGGGGCATCATTCTTCTTCATCTGCATCTATATACATATCGGACGAGGACTTTACTACGGCTCATACTTATATAAAGAAACTTGAAATATTGGAGTAATTCTCCTATTTCTAGTTATAGCAACTGCCTTTGTAGGATACGTTCTTCCATGGGGGCA
>LC638514
ATGACCCACCCAATTCGAAAAACCCACCCATTAATTAAAATTATTAACGGATCATTCGTAGACCTCCCAACCCCTTCTAATATCTCATCATTATGAAACTTTGGCTCCCTCTTAGGAATTTGCCTTATTGCACAAATCATTACAGGACTATTCTTAGCCATACATTACACAGCCGACACATCCTCAGCCTTCTCATCTGTAGCACACATCTGTCGTGATGTTAATTATGGTTGGCTAATACGCAACATTCACGCCAACGGGGCATCATTCTTCTTCATCTGCATCTATATACATATCGGACGAGGACTTTACTACGGCTCATACTTATATAAAGAAACTTGAAATATTGGAGTAATTCTCCTATTTCTAGTTATAGCAACTGCCTTTGTAGGATACGTTCTTCCATGGGGGCA
>LC638515
ATGGCCCACCCAATTCGAAAAACCCACCCATTAATTAAAATTATTAACGGATCATTCGTAGACCTCCCAACCCCTTCTAATATCTCATCATTATGAAACTTTGGCTCCCTCTTAGGAATTTGCCTTATTGCACAAATCATTACAGGACTATTCTTAGCCATACATTACACAGCCGACACATCCTCAGCCTTCTCATCTGTAGCACATATCTGTCGTGATGTTAATTATGGTTGGCTAATACGCAACATTCACGCCAACGGGGCATCATTCTTCTTCATCTGCATCTATATACATATCGGACGAGGACTTTACTACGGCTCATACTTATATAAAGAAACTTGAAATATTGGAGTAATTCTCCTATTTCTAGTTATAGCAACTGCCTTTGTAGGATACGTTCTTCCATGGGGGCA
>LC638516
ATGGCCCACCCAATTCGAAAAACCCACCCATTAATTAAAATTATTAACGGATCATTCGTAGACCTCCCAACCCCTTCTAATATCTCATCATTATGAAACTTTGGCTCCCTCTTAGGAATTTGCCTTATTGCACAAATCATTACAGGACTATTCTTAGCCATACATTACACAGCCGACACATCCTCAGCCTTCTCATCTGTAGCACACATCTGTCGTGATGTTAATTACGGTTGGCTAATACGCAACATTCACGCCAACGGGGCATCATTCTTCTTCATCTGCATCTATATACATATCGGACGAGGACTTTACTACGGCTCATACTTATATAAAGAAACTTGAAATATTGGAGTAATTCTCCTATTTCTAGTTATAGCAACTGCCTTTGTAGGATACGTTCTTCCATGGGGGCA
>LC638517
ATGGCCCACCCAATTCGAAAAACCCACCCATTAATTAAAATTATTAACGGATCATTCGTAGACCTCCCAACCCCTTCTAATATCTCATCATTATGAAACTTTGGCTCCCTCTTAGGAGTTTGCCTTATTGCACAAATCATTACAGGACTATTCTTAGCCATACATTACACAGCCGACACATCCTCAGCCTTCTCATCTGTAGCACATATCTGTCGTGATGTTAATTATGGTTGGCTAATACGCAACATTCACGCCAACGGGGCATCATTCTTCTTCATCTGCATCTATATACATATCGGACGAGGACTTTACTACGGCTCATACTTATATAAAGAAACTTGAAATATTGGAGTAATTCTCCTATTTCTAGTTATAGCAACTGCCTTTGTAGGATACGTTCTTCCATGGGGACA
>LC638518
ATGGCCCACCCAATTCGAAAAACCCACCCATTAATTAAAATTATTAACGGATCATTCGTAGACCTCCCAACCCCTTCTAATATCTCATCATTATGAAACTTTGGCTCCCTCTTAGGAGTTTGCCTTATTGCACAAATCATCACAGGACTATTCTTAGCCATACATTACACAGCCGACACATCCTCAGCCTTCTCATCTGTAGCACATATCTGTCGTGATGTTAATTATGGTTGGCTAATACGCAACATTCACGCCAACGGGGCATCATTCTTCTTCATCTGCATCTATATACATATCGGACGAGGACTTTACTACGGCTCATACTTATATAAAGAAACTTGAAATATTGGAGTAATTCTCCTATTTCTAGTTATAGCAACTGCCTTTGTAGGATACGTTCTTCCATGGGGGCA
>LC638519
ATGGCCCACCCAATTCGAAAAACCCACCCATTAATTAAAATTATTAACGGATCATTCGTAGACCTCCCAACCCCTTCTAATATCTCATCATTATGAAACTTTGGCTCCCTCTTAGGAATTTGCCTTATTGCACAAATCATTACAGGACTATTCTTAGCCATACATTACACAGCCGACACATCCTCAGCCTTCTCATCTGTAGCACATATCTGTCGTGATGTTAATTATGGTTGGCTAATACGCAACATTCACGCCAACGGGGCATCATTCTTCTTCATCTGCATCTATATACATATCGGACGAGGACTTTACTACGGCTCATACTTATATAAAGAAACTTGAAATATTGGAGTAATTCTCCTATTTCTAGTTATAGCAACTGCCTTTGTAGGATACGTTCTTCCATGGGGGCA
>LC638520
ATGGCCCACCCAATTCGAAAAACCCACCCATTAATTAAAATTATTAACGGATCATTCGTAGACCTCCCAACCCCTTCTAATATCTCATCATTATGAAACTTTGGCTCCCTCTTAGGAATTTGCCTTATTGCACAAATCATTACAGGACTATTCTTAGCCATACATTACACAGCCGACACATCCTCAGCCTTCTCATCTGTAGCACATATCTGTCGTGATGTTAATTATGGTTGGCTAATACGCAACATTCACGCCAACGGGGCATCATTCTTCTTCATCTGCATCTATATACATATCGGACGAGGACTTTACTACGGCTCATACTTATATAAAGAAACTTGAAATATTGGAGTAATTCTCCTATTTCTAGTTATAGCAACTGCCTTTGTAGGATACGTTCTTCCATGGGGGCA
>LC638521
ATGGCCCACCCAATTCGAAAAACCCACCCATTAATTAAAATTATTAACGGATCATTCGTAGACCTCCCAACCCCTTCTAATATCTCATCATTATGAAACTTTGGCTCCCTCTTAGGAATTTGCCTTATTGCACAAATCATTACAGGACTATTCTTAGCCATACATTACACAGCCGACACATCCTCAGCCTTCTCATCTGTAGCACATATCTGTCGTGATGTTAATTATGGTTGGCTAATACGCAACATTCACGCCAACGGAGCATCATTCTTCTTCATCTGCATCTATATACATATCGGACGAGGACTTTACTACGGCTCATACTTATATAAAGAAACTTGAAATATTGGAGTAATTCTCCTATTTCTAGTTATAGCAACTGCCTTTGTAGGATACGTTCTTCCATGGGGGCA
>LC638522
ATGGCCCACCCAATTCGAAAAACCCACCCATTAATTAAAATTATTAACGGATCATTCGTAGACCTCCCAACCCCTTCTAATATCTCATCATTATGAAACTTTGGCTCCCTCTTAGGAATTTGCCTTATTGCACAAATCATTACAGGACTATTCTTAGCCATACATTACACAGCCGACACATCCTCAGCCTTCTCATCTGTAGCACACATCTGTCGTGATGTTAATTATGGTTGGCTAATACGCAACATTCACGCCAACGGGGCATCATTCTTCTTCATCTGCATCTATATACATATCGGACGAGGACTTTACTACGGCTCATACTTATATAAAGAAACTTGAAATATTGGAGTAATTCTCCTATTTCTAGTTATAGCAACTGCCTTTGTAGGATACGTTCTTCCATGGGGGCA
>LC638523
ATGGCCCACCCAATTCGAAAAACCCACCCATTAATTAAAATTATTAACGGATCATTCGTAGACCTCCCAACCCCTTCTAATATCTCATCATTATGAAACTTTGGCTCCCTCTTAGGAATTTGCCTTATTGCACAAATCATTACAGGACTATTCTTAGCCATACATTACACAGCCGACACATCCTCAGCCTTCTCATCTGTAGCACATATCTGTCGTGATGTTAATTATGGTTGGCTAATACGCAACATTCACGCCAACGGGGCATCATTCTTCTTCATCTGCATCTATATACATATCGGACGAGGACTTTACTACGGCTCATACTTATATAAAGAAACTTGAAATATTGGAGTAATTCTCCTATTTCTAGTTATAGCAACTGCCTTTGTAGGATACGTTCTTCCATGGGGGCA
>LC638524
ATGGCCCACCCAATTCGAAAAACCCACCCATTAATTAAAATTATTAACGGATCATTCGTAGACCTCCCAACCCCTTCTAATATCTCATCATTATGAAACTTTGGCTCCCTCTTAGGAATTTGCCTTATTGCACAAATCATTACAGGACTATTCTTAGCCATACATTACACAGCCGACACATCCTCAGCCTTCTCATCTGTAGCACATATCTGTCGTGATGTTAATTATGGTTGGCTAATACGCAACATTCACGCCAACGGAGCATCATTCTTCTTCATCTGCATCTATATACATATCGGACGAGGACTTTACTACGGCTCATACTTATATAAAGAAACTTGAAATATTGGAGTAATCCTCCTATTTCTAGTTATAGCAACTGCCTTTGTAGGGTACGTTCTTCCATGGGGACA
>LC638525
ATGGCCCACCCAATTCGAAAAACCCACCCATTAATTAAAATTATTAACGGATCATTCGTAGACCTCCCAACCCCTTCTAATATCTCATCATTATGAAACTTTGGCTCCCTCTTAGGAATTTGCCTTATTGCACAAATCATTACAGGACTATTCTTAGCCATACATTACACAGCCGACACATCCTCAGCCTTCTCATCTGTAGCACATATCTGTCGTGATGTTAATTATGGTTGGCTAATACGCAACATTCACGCCAACGGGGCATCATTCTTCTTCATCTGCATCTATATACATATCGGACGAGGACTTTACTACGGCTCATACTTATATAAAGAAACTTGAAATATTGGAGTAATTCTCCTATTTCTAGTTATAGCAACTGCCTTTGTAGGATACGTTCTTCCATGGGGGCA
>LC638526
ATGGCCCACCCAATTCGAAAAACCCACCCATTAATTAAAATTATTAACGGATCATTCGTAGACCTCCCAACCCCTTCTAATATCTCATCATTATGAAACTTTGGCTCCCTCTTAGGAATTTGCCTTATTGCACAAATCATTACAGGACTATTCTTAGCCATACATTACACAGCCGACACATCCTCAGCCTTCTCATCTGTAGCACATATCTGTCGTGATGTTAATTATGGTTGGCTAATACGCAACATTCACGCCAACGGGGCATCATTCTTCTTCATCTGCATCTATATACATATCGGACGAGGACTTTACTACGGCTCATACTTATATAAAGAAACTTGAAATATTGGAGTAATTCTCCTATTTCTAGTTATAGCAACTGCCTTTGTAGGATACGTTCTTCCATGGGGGCA
>LC638527
ATGGCCCACCCAATTCGAAAAACCCACCCATTAATTAAAATTATTAACGGATCATTCGTAGACCTCCCAACCCCTTCTAATATCTCATCATTATGAAACTTTGGCTCCCTCTTAGGAGTTTGCCTTATTGCACAAATCATCACAGGACTATTCTTAGCCATACATTACACAGCCGACACATCCTCAGCCTTCTCATCTGTAGCACATATCTGTCGTGATGTTAATTATGGTTGGCTAATACGCAACATTCACGCCAACGGGGCATCATTCTTCTTCATCTGCATCTATATACATATCGGACGAGGACTTTACTACGGCTCATACTTATATAAAGAAACTTGAAATATTGGAGTAATTCTCCTATTTCTAGTTATAGCAACTGCCTTTGTAGGATACGTTCTTCCATGGGGGCA
>LC638528
ATGGCCCACCCAATTCGAAAAACCCACCCATTAATTAAAATTATTAACGGATCATTCGTAGACCTCCCAACCCCTTCTAATATCTCATCATTATGAAACTTTGGCTCCCTCTTAGGAATTTGCCTTATTGCACAAATCATTACAGGACTATTCTTAGCCATACATTACACAGCCGACACATCCTCAGCCTTCTCATCTGTAGCACATATCTGTCGTGATGTTAATTATGGTTGGCTAATACGCAACATTCACGCCAACGGAGCATCATTCTTCTTCATCTGCATCTATATACATATCGGACGAGGACTTTACTACGGCTCATACTTATATAAAGAAACTTGAAATATTGGAGTAATCCTCCTATTTCTAGTTATAGCAACTGCCTTTGTAGGGTACGTTCTTCCATGGGGACA
>LC638529
ATGGCCCACCCAATTCGAAAAACCCACCCATTAATTAAAATTATTAACGGATCATTCGTAGACCTCCCAACCCCTTCTAATATCTCATCATTATGAAACTTTGGCTCCCTCTTAGGAATTTGCCTTATTACACAAATCATTACAGGACTATTCTTAGCCATACATTACACAGCCGACACATCCTCAGCCTTCTCATCTGTAGCACATATCTGTCGTGATGTTAATTATGGTTGGCTAATACGCAACATTCACGCCAACGGAGCATCATTCTTCTTCATCTGCATCTATATACATATCGGACGAGGACTTTACTACGGCTCATACTTATATAAAGAAACTTGAAATATTGGAGTAATCCTCCTATTTCTAGTTATAGCAACTGCCTTTGTAGGGTACGTTCTTCCATGGGGACA
>LC638530
ATGGCCCACCCAATTCGAAAAACCCACCCATTAATTAAAATTATTAACGGATCATTCGTAGACCTCCCAACCCCTTCTAATATCTCATCATTATGAAACTTTGGCTCCCTCTTAGGAATTTGCCTTATTGCACAAATCATTACAGGACTATTCTTAGCCATACATTACACAGCCGACACATCCTCAGCCTTCTCATCTGTAGCACATATCTGTCGTGATGTTAATTATGGTTGGCTAATACGCAACATTCACGCCAACGGAGCATCATTCTTCTTCATCTGCATCTATATACATATCGGACGAGGACTTTACTACGGCTCATACTTATATAAAGAAACTTGAAATATTGGAGTAATCCTCCTATTTCTAGTTATAGCAACTGCCTTTGTAGGGTACGTTCTTCCATGGGGACA
>LC638531
ATGGCCCACCCAATTCGAAAAACCCACCCATTAATTAAAATTATTAACGGATCATTCGTAGACCTCCCAACCCCTTCTAATATCTCATCATTATGAAACTTTGGCTCCCTCTTAGGAATTTGCCTTATTGCACAAATCATTACAGGACTATTCTTAGCCATACATTACACAGCCGACACATCCTCAGCCTTCTCATCTGTAGCACATATCTGTCGTGATGTTAATTATGGTTGGCTAATACGCAACATTCACGCCAACGGGGCATCATTCTTCTTCATCTGCATCTATATACATATCGGACGAGGACTTTACTACGGCTCATACTTATATAAAGAAACTTGAAATATTGGAGTAATTCTCCTATTTCTAGTTATAGCAACTGCCTTTGTAGGATACGTTCTTCCATGGGGGCA
>LC638532
ATGGCCCACCCAATTCGAAAAACCCACCCATTAATTAAAATTATTAACGGATCATTCGTAGACCTCCCAACCCCTTCTAATATCTCATCATTATGAAACTTTGGCTCCCTCTTAGGAATTTGCCTTATTGCACAAATCATTACAGGACTATTCTTAGCCATACATTACACAGCCGACACATCCTCAGCCTTCTCATCTGTAGCACACATCTGTCGTGATGTTAATTATGGTTGGCTAATACGCAACATTCACGCCAACGGGGCATCATTCTTCTTCATCTGCATCTATATACATATCGGACGAGGACTTTACTACGGCTCATACTTATATAAAGAAACTTGAAATATTGGAGTAATTCTCCTATTTCTAGTTATAGCAACTGCCTTTGTAGGATACGTTCTTCCATGGGGGCA
>LC638533
ATGGCCCACCCAATTCGAAAAACCCACCCATTAATTAAAATTATTAACGGATCATTCGTAGACCTCCCAACCCCTTCTAATATCTCATCATTATGAAACTTTGGCTCCCTCTTAGGAATTTGCCTTATTGCACAAATCATTACAGGACTATTCTTAGCCATACATTACACAGCCGACACATCCTCAGCCTTCTCATCTGTAGCACATATCTGTCGTGATGTTAATTATGGTTGGCTAATACGCAACATTCACGCCAACGGGGCATCATTCTTCTTCATCTGCATCTATATACATATCGGACGAGGACTTTACTACGGCTCATACTTATATAAAGAAACTTGAAATATTGGAGTAATTCTCCTATTTCTAGTTATAGCAACTGCCTTTGTAGGATACGTTCTTCCATGGGGGCA
>LC638534
ATGGCCCACCCAATTCGAAAAACCCACCCATTAATTAAAATTATTAACGGATCATTCGTAGACCTCCCAACCCCTTCTAATATCTCATCATTATGAAACTTTGGCTCCCTCTTAGGAATTTGCCTTATTGCACAAATCATTACAGGACTATTCTTAGCCATACATTACACAGCCGACACATCCTCAGCCTTCTCATCTGTAGCACATATCTGTCGTGATGTTAATTATGGTTGGCTAATACGCAACATTCACGCCAACGGGGCATCATTCTTCTTCATCTGCATCTATATACATATCGGACGAGGACTTTACTACGGCTCATACTTATATAAAGAAACTTGAAATATTGGAGTAATTCTCCTATTTCTAGTTATAGCAACTGCCTTTGTAGGATACGTTCTTCCATGGGGACA
>LC638535
ATGGCCCACCCAATTCGAAAAACCCACCCATTAATTAAAATTATTAACGGATCATTCGTAGACCTCCCAACCCCTTCTAATATCTCATCATTATGAAACTTTGGCTCCCTCTTAGGAATTTGCCTTATTGCACAAATCATTACAGGACTATTCTTAGCCATACATTACACAGCCGACACATCCTCAGCCTTCTCATCTGTAGCACATATCTGTCGTGATGTTAATTATGGTTGGCTAATACGCAACATTCACGCCAACGGGGCATCATTCTTCTTCATCTGCATCTATATACATATCGGACGAGGACTTTACTACGGCTCATACTTATATAAAGAAACTTGAAATATTGGAGTAATTCTCCTATTTTTAGTTATAGCAACTGCCTTTGTAGGATACGTTCTTCCATGAGGGCA
>LC638536
ATGGCCCACCCAATTCGAAAAACCCACCCATTAATTAAAATTATTAACGGATCATTCGTAGACCTCCCAACCCCTTCTAATATCTCATCATTATGAAACTTTGGCTCCCTCTTAGGAATTTGCCTTATTGCACAAATCATTACAGGACTATTCTTAGCCATACATTACACAGCCGACACATCCTCAGCCTTCTCATCTGTAGCACATATTTGTCGTGATGTTAATTATGGTTGGCTAATACGCAACATTCACGCCAACGGGGCATCATTCTTCTTCATCTGCATCTATATACATATCGGACGAGGACTTTACTACGGCTCATACTTATATAAAGAAACTTGAAATATTGGAGTAATTCTCCTATTTCTAGTTATAGCAACTGCCTTTGTAGGATACGTTCTTCCATGGGGGCA
>LC638537
ATGGCCCACCCAATTCGAAAAACCCACCCATTAATTAAAATTATTAACGGATCATTCGTAGACCTCCCAACCCCTTCTAATATCTCATCATTATGAAACTTTGGCTCCCTCTTAGGAATTTGCCTTATTGCACAAATCATTACAGGACTATTCTTAGCCATACATTACACAGCCGACACATCCTCAGCCTTCTCATCTGTAGCACATATCTGTCGTGATGTTAATTATGGTTGGCTAATACGCAACATTCACGCCAACGGGGCATCATTCTTCTTCATCTGCATCTATATACATATCGGACGAGGACTTTACTACGGCTCATACTTATATAAAGAAACTTGAAATATTGGAGTAATTCTCCTATTTCTAGTTATAGCAACTGCCTTTGTAGGATACGTTCTTCCATGAGGGCA
>LC638538
ATGGCCCACCCAATTCGAAAAACCCACCCATTAATTAAAATTATTAACGGATCATTCGTAGACCTCCCAACCCCTTCTAATATCTCATCATTATGAAACTTTGGCTCCCTCTTAGGAATTTGCCTTATTGCACAAATCATTACAGGACTATTCTTAGCCATACATTACACAGCCGACACATCCTCAGCCTTCTCATCTGTAGCACATATCTGCCGTGATGTTAATTATGGTTGGCTAATACGCAACATCCACGCCAACGGGGCATCATTCTTCTTCATCTGCATCTATATACATATCGGACGAGGACTTTACTACGGCTCATACTTATATAAAGAAACTTGAAATATTGGAGTAATTCTCCTATTTCTAGTTATAGCAACTGCCTTTGTAGGATACGTTCTTCCATGAGGGCA
>LC638539
ATGGCCCACCCAATTCGAAAAACCCACCCATTAATTAAAATTATTAACGGATCATTCGTAGACCTCCCAACCCCTTCTAATATCTCATCATTATGAAACTTTGGCTCCCTCTTAGGAATTTGCCTTATTGCACAAATCATTACAGGACTATTCTTAGCCATACATTACACAGCCGACACATCCTCAGCCTTCTCATCTGTAGCACATATCTGCCGTGATGTTAATTATGGTTGGCTAATACGCAACATCCACGCCAACGGGGCATCATTCTTCTTCATCTGCATCTATATACATATCGGACGAGGACTTTACTACGGCTCATACTTATATAAAGAAACTTGAAATATTGGAGTAATTCTCCTATTTCTAGTTATAGCAACTGCCTTTGTAGGATACGTTCTTCCATGAGGGCA
>LC638540
ATGGCCCACCCAATTCGAAAAACCCACCCATTAATTAAAATTATTAACGGATCATTCGTAGACCTCCCAACCCCTTCTAATATCTCATCATTATGAAACTTTGGCTCCCTCTTAGGAATTTGCCTTATTGCACAAATCATTACAGGACTATTCTTAGCCATACATTACACAGCCGACACATCCTCAGCCTTCTCATCTGTAGCACATATCTGTCGTGATGTTAATTATGGTTGGCTAATACGCAACATTCACGCCAACGGGGCATCATTCTTCTTCATCTGCATCTATATACATATCGGACGAGGACTTTACTACGGCTCATACTTATATAAAGAAACTTGAAATATTGGAGTAATTCTCCTATTTCTAGTTATAGCAACTGCCTTTGTAGGATACGTTCTTCCATGAGGGCA
>LC638541
ATGGCCCACCCAATTCGAAAAACCCACCCATTAATTAAAATTATTAACGGATCATTCGTAGACCTCCCAACCCCTTCTAATATCTCATCATTATGAAACTTTGGCTCCCTCTTAGGAATTTGCCTTATTGCACAAATCATTACAGGACTATTCTTAGCCATACATTACACAGCCGACACATCCTCAGCCTTCTCATCTGTAGCACATATCTGTCGTGATGTTAATTATGGTTGGCTAATACGCAACATTCACGCCAACGGGGCATCATTCTTCTTCATCTGCATCTATATACATATCGGACGAGGACTTTACTACGGCTCATACTTATATAAAGAAACTTGAAATATCGGAGTAATTCTCCTATTTCTAGTTATAGCAACTGCCTTTGTAGGATACGTTCTTCCATGGGGGCA
>LC638542
ATGGCCCACCCAATTCGAAAAACCCACCCATTAATTAAAATTATTAACGGATCATTCGTAGACCTCCCAACCCCTTCTAATATCTCATCATTATGAAACTTTGGCTCCCTCTTAGGAATTTGCCTTATTGCACAAATCATTACAGGACTATTCTTAGCCATACATTACACAGCCGACACATCCTCAGCCTTCTCATCTGTAGCACATATCTGTCGTGATGTTAATTATGGTTGGCTAATACGCAACATTCACGCCAACGGGGCATCATTCTTCTTCATCTGCATCTATATACATATCGGACGAGGACTTTACTACGGCTCATACTTATATAAAGAAACTTGAAATATTGGAGTAATTCTCCTATTTCTAGTTATAGCAACTGCCTTTGTAGGATACGTTCTTCCATGAGGGCA
>LC638543
ATGGCCCACCCAATTCGAAAAACCCACCCATTAATTAAAATTATTAACGGATCATTCGTAGACCTCCCAACCCCTTCTAATATCTCATCATTATGAAACTTTGGCTCCCTCTTAGGAATTTGCCTTATTGCACAAATCATTACAGGACTATTCTTAGCCATACATTACACAGCCGACACATCCTCAGCCTTCTCATCTGTAGCACATATCTGTCGTGATGTTAATTATGGTTGGCTAATACGCAACATTCACGCCAACGGGGCATCATTCTTCTTCATCTGCATCTATATACATATCGGACGAGGACTTTACTACGGCTCATACTTATATAAAGAAACTTGAAATATTGGAGTAATTCTCCTATTTCTAGTTATAGCAACTGCCTTTGTAGGATACGTTCTTCCATGGGGGCA
>LC638544
ATGGCCCACCCAATTCGAAAAACCCACCCATTAATTAAAATTATTAACGGATCATTCGTAGACCTCCCAACCCCTTCTAATATCTCATCATTATGAAACTTTGGCTCCCTCTTAGGAATTTGCCTTATTGCACAAATCATTACAGGACTATTCTTAGCCATACATTACACAGCCGACACATCCTCAGCCTTCTCATCTGTAGCACATATCTGTCGTGATGTTAATTATGGTTGGCTAATACGCAACATTCACGCCAACGGGGCATCATTCTTCTTCATCTGCATCTATATACATATCGGACGAGGACTTTACTACGGCTCATACTTATATAAAGAAACTTGAAATATTGGAGTAATTCTCCTATTTTTAGTTATAGCAACTGCCTTTGTAGGATACGTTCTTCCATGAGGGCA
>LC638545
ATGGCCCACCCAATTCGAAAAACCCACCCATTAATTAAAATTATTAACGGATCATTCGTAGACCTCCCAACCCCTTCTAATATCTCATCATTATGAAACTTTGGCTCCCTCTTAGGAATTTGCCTTATTGCACAAATCATTACAGGACTATTCTTAGCCATACATTACACAGCCGACACATCCTCAGCCTTCTCATCTGTAGCACACATCTGTCGTGATGTTAATTATGGTTGGCTAATACGCAACATTCACGCCAACGGGGCATCATTCTTCTTCATCTGCATCTATATACATATCGGACGAGGACTTTACTACGGCTCATACTTATATAAAGAAACTTGAAATATTGGAGTAATTCTCCTATTTCTAGTTATAGCAACTGCCTTTGTAGGATACGTTCTTCCATGGGGGCA
>LC638546
ATGGCCCACCCAATTCGAAAAACCCACCCATTAATTAAAATTATTAACGGATCATTCGTAGACCTCCCAACCCCTTCTAATATCTCATCATTATGAAACTTTGGCTCCCTCTTAGGAATTTGCCTTATTGCACAAATCATTACAGGACTATTCTTAGCCATACATTACACAGCCGACACATCCTCAGCCTTCTCATCTGTAGCACATATCTGTCGTGATGTTAATTATGGTTGGCTAATACGCAACATTCACGCCAACGGGGCATCATTCTTCTTCATCTGCATCTATATACATATCGGACGAGGACTTTACTACGGCTCATACTTATATAAAGAAACTTGAAATATTGGAGTAATTCTCCTATTTCTAGTTATAGCAACTGCCTTTGTAGGATACGTTCTTCCATGAGGGCA
>LC638547
ATGGCCCACCCAATTCGAAAAACCCACCCATTAATTAAAATTATTAACGGATCATTCGTAGACCTCCCAACCCCTTCTAATATCTCATCATTATGAAACTTTGGCTCCCTCTTAGGAATTTGCCTTATTGCACAAATCATTACAGGACTATTCTTAGCCATACATTACACAGCCGACACATCCTCAGCCTTCTCATCTGTAGCACATATCTGTCGTGATGTTAATTATGGTTGGCTAATACGCAACATTCACGCCAACGGGGCATCATTCTTCTTCATCTGCATCTATATACATATCGGACGAGGACTTTACTACGGCTCATACTTATATAAAGAAACTTGAAATATTGGAGTAATTCTCCTATTTCTAGTTATAGCAACTGCCTTTGTAGGATACGTTCTTCCATGGGGGCA
>LC638548
ATGGCCCACCCAATTCGAAAAACCCACCCATTAATTAAAATTATTAACGGATCATTCGTAGACCTCCCAACCCCTTCTAATATCTCATCATTATGAAACTTTGGCTCCCTCTTAGGAATTTGCCTTATTGCACAAATCATTACAGGACTATTCTTAGCCATACATTACACAGCCGACACATCCTCAGCCTTCTCATCTGTAGCACATATCTGTCGTGATGTTAATTATGGTTGGCTAATACGCAACATTCACGCCAACGGGGCATCATTCTTCTTCATCTGCATCTATATACATATCGGACGAGGACTTTACTACGGCTCATACTTATATAAAGAAACTTGAAATATTGGAGTAATTCTCCTATTTTTAGTTATAGCAACTGCCTTTGTAGGATACGTTCTTCCATGAGGGCA
>LC638549
ATGGCCCACCCAATTCGAAAAACCCACCCATTAATTAAAATTATTAACGGATCATTCGTAGACCTCCCGACCCCTTCTAATATCTCATCATTATGAAACTTTGGCTCCCTCTTAGGAATTTGCCTTATTGCACAAATCATTACAGGACTATTCTTAGCCATACATTACACAGCCGACACATCCTCAGCCTTCTCATCTGTAGCACATATCTGTCGTGATGTTAATTATGGTTGGCTAATACGCAACATTCACGCCAACGGGGCATCATTCTTCTTCATCTGCATCTATATACATATCGGACGAGGACTTTACTACGGCTCATACTTATATAAAGAAACTTGAAATATTGGAGTAATTCTCCTATTTCTAGTTATAGCAACTGCCTTTGTAGGATACGTTCTTCCATGAGGGCA
>LC638550
ATGGCCCACCCAATTCGAAAAACCCACCCATTAATTAAAATTATTAACGGATCATTCGTAGACCTCCCAACCCCCTCTAATATCTCATCATTATGAAACTTTGGCTCCCTCTTAGGAATCTGCCTTATTGCACAGATTATAACAGGACTATTCTTAGCTATACATTATACAGCCGATACATCCTCAGCCTTCTCATCTGTAGCGCACATCTGTCGTGATGTAAATTATGGCTGACTAATACGTAATATTCACGCCAACGGGGCATCATTCTTCTTTATCTGCATCTATATACACATTGGACGAGGATTATACTACGGCTCGTATTTATATAAAGAGACTTGAAATATTGGGGTAATCCTTTTATTTTTAGTTATAGCAACTGCCTTTGTAGGGTATGTTCTCCCATGAGGACA
>LC638551
ATGGCCCACCCAATTCGAAAAACCCACCCATTAATTAAAATTATTAACGGATCATTCGTAGACCTCCCAACCCCCTCTAATATCTCATCATTATGAAACTTTGGCTCCCTCTTAGGAATCTGCCTTATTGCACAGATTATAACAGGACTATTCTTAGCTATACATTATACAGCCGATACATCCTCAGCCTTCTCATCTGTAGCGCACATCTGTCGTGATGTAAATTATGGCTGACTAATACGTAATATTCACGCCAACGGGGCATCATTCTTCTTTATCTGCATCTATATACACATTGGACGAGGATTATACTACGGCTCGTATTTATATAAAGAGACTTGAAATATTGGGGTAATCCTTTTATTTTTAGTTATAGCAACTGCCTTTGTAGGGTATGTTCTCCCATGAGGACA
>LC638552
ATGGCCCACCCAATTCGAAAAACCCACCCATTAATTAAAATTATTAACGGATCATTCGTAGACCTCCCAACCCCCTCTAATATCTCATCATTATGAAACTTTGGCTCCCTCTTAGGAATCTGCCTTATTGCACAGATTATAACAGGACTATTCTTAGCTATACATTATACAGCCGATACATCCTCAGCCTTCTCATCTGTAGCGCACATCTGTCGTGATGTAAATTATGGCTGACTAATACGTAATATTCACGCCAACGGGGCATCATTCTTCTTTATCTGCATCTATATACACATTGGACGAGGATTATACTACGGCTCGTATTTATATAAAGAGACTTGAAATATTGGGGTAATCCTTTTATTTTTAGTTATAGCAACTGCCTTTGTAGGGTATGTTCTCCCATGAGGACA
>LC638553
ATGGCCCACCCAATTCGAAAAACCCACCCATTAATTAAAATTATTAACGGATCATTCGTAGACCTCCCAACCCCCTCTAATATCTCATCATTATGAAACTTTGGCTCCCTCTTAGGAATCTGCCTTATTGCACAAATTATAACAGGACTATTCTTAGCTATACATTATACAGCCGATACATCCTCAGCCTTCTCATCTGTAGCGCACATCTGTCGTGATGTAAATTATGGCTGACTAATACGTAATATTCACGCCAACGGGGCATCATTCTTCTTTATCTGCATCTATATACACATTGGACGAGGATTATACTACGGCTCGTATTTATATAAAGAGACTTGAAATATTGGGGTAATCCTTTTATTTTTAGTTATAGCAACTGCCTTTGTAGGGTATGTTCTCCCATGAGGACA
>LC638554
ATGGCCCACCCAATTCGAAAAACCCACCCATTAATTAAAATTATTAACGGATCATTCGTAGACCTCCCAACCCCCTCTAATATCTCATCATTATGAAACTTTGGCTCCCTCTTAGGAATCTGCCTTATTGCACAGATTATAACAGGACTATTTTTAGCTATACATTATACAGCCGATACATCCTCAGCCTTCTCATCTGTAGCGCACATCTGTCGTGATGTAAATTATGGCTGACTAATACGTAATATTCACGCCAACGGGGCATCATTCTTCTTTATCTGCATCTATATACACATTGGACGAGGATTATACTACGGCTCGTATTTATATAAAGAGACTTGAAATATTGGGGTAATCCTTTTATTTTTAGTTATAGCAACTGCCTTTGTAGGGTATGTTCTCCCATGGGGACA
>LC638555
ATGGCCCACCCAATTCGAAAAACCCACCCATTAATTAAAATTATTAACGGATCATTCGTAGACCTCCCAACCCCCTCTAATATCTCATCATTATGAAACTTTGGCTCCCTCTTAGGAATCTGCCTTATTGCACAGATTATAACAGGACTATTTTTAGCTATACATTATACAGCCGATACATCCTCAGCCTTCTCATCTGTAGCGCACATCTGTCGTGATGTAAATTATGGCTGACTAATACGTAATATTCACGCCAACGGGGCATCATTCTTCTTTATCTGCATCTATATACACATTGGACGAGGATTATACTACGGCTCGTATTTATATAAAGAGACTTGAAATATTGGGGTAATCCTTTTATTTTTAGTTATAGCAACTGCCTTTGTAGGGTATGTTCTCCCATGGGGACA
>LC638556
ATGGCCCACCCAATTCGAAAAACCCACCCATTAATTAAAATTATTAACGGATCATTCGTAGACCTCCCAACCCCCTCTAATATCTCATCATTATGAAACTTTGGCTCCCTCTTAGGAATCTGCCTTATTGCACAGATTATAACAGGACTATTTTTAGCTATACATTATACAGCCGATACATCCTCAGCCTTCTCATCTGTAGCGCACATCTGTCGTGATGTAAATTATGGCTGACTAATACGTAATATTCACGCCAACGGGGCATCATTCTTCTTTATCTGCATCTATATACACATTGGACGAGGATTATACTACGGCTCGTATTTATATAAAGAGACTTGAAATATTGGGGTAATCCTTTTATTTTTAGTTATAGCAACTGCCTTTGTAGGGTATGTTCTCCCATGGGGACA
>LC638557
ATGGCCCACCCAATTCGAAAAACCCACCCATTAATTAAAATTATTAACGGATCATTCGTAGACCTCCCAACCCCCTCTAATATCTCATCATTATGAAACTTTGGCTCCCTCTTAGGAATCTGCCTTATTGCACAGATTATAACAGGACTATTCTTAGCTATACATTATACAGCCGATACATCCTCAGCCTTCTCATCTGTAGCGCACATCTGTCGTGATGTAAATTATGGCTGACTAATACGTAATATTCACGCCAACGGGGCATCATTCTTCTTCATCTGCATCTATATACACATTGGACGAGGATTATACTACGGCTCGTATTTATATAAAGAGACTTGAAATATTGGGGTAATCCTTTTATTTTTAGTTATAGCAACTGCCTTTGTAGGGTATGTTCTCCCATGAGGACA
>LC638558
ATGGCCCACCCAATTCGAAAAACCCACCCATTAATTAAAATTATTAACGGATCATTCGTAGACCTCCCAACCCCCTCTAATATCTCATCATTATGAAACTTTGGCTCCCTCTTAGGAATCTGCCTTATTGCACAGATTATAACAGGACTATTCTTAGCTATACATTATACAGCCGATACATCCTCAGCCTTCTCATCTGTAGCGCACATCTGTCGTGATGTAAATTACGGCTGACTAATACGTAATATCCACGCCAACGGGGCATCATTCTTCTTCATCTGCATCTATATACACATTGGACGAGGATTATACTACGGCTCGTATTTATATAAAGAGACTTGAAATATTGGGGTAATCCTTTTATTTTTAGTTATAGCAACTGCCTTTGTAGGGTATGTTCTCCCATGGGGACA
>LC638559
ATGGCCCACCCAATTCGAAAAACCCACCCATTAATTAAAATTATTAACGGATCATTCGTAGACCTCCCAACCCCCTCTAATATCTCATCATTATGAAACTTTGGCTCCCTCTTAGGAATCTGCCTTATTGCACAGATTATAACAGGACTATTCTTAGCTATACATTATACAGCCGATACATCCTCAGCCTTCTCATCTGTAGCGCACATCTGTCGTGATGTAAATTATGGCTGACTAATACGTAATATTCACGCCAACGGGGCATCATTCTTCTTTATCTGCATCTATATACACATTGGACGAGGATTATACTACGGCTCGTATTTATATAAAGAGACTTGAAATATTGGGGTAATCCTTTTATTTTTAGTTATAGCAACTGCCTTTGTAGGGTATGTTCTCCCATGAGGACA
>LC638560
ATGGCCCACCCAATTCGAAAAACCCACCCATTAATTAAAATTATTAACGGATCATTTGTAGACCTCCCAACCCCCTCTAATATCTCATCATTATGAAACTTTGGCTCCCTCTTAGGAATCTGCCTTATTGCACAGATTATAACAGGACTATTTTTAGCTATACATTATACAGCCGATACATCCTCAGCCTTCTCATCTGTAGCGCACATCTGTCGTGATGTAAATTATGGCTGACTAATACGTAATATTCACGCCAACGGGGCATCATTCTTCTTTATCTGCATCTATATACACATTGGACGAGGATTATACTACGGCTCGTATTTATATAAAGAGACTTGAAATATTGGGGTAATCCTTTTATTTTTAGTTATAGCAACTGCCTTTGTAGGGTATGTTCTCCCATGGGGACA
>LC638561
ATGGCCCACCCAATTCGAAAAACCCACCCATTAATTAAAATTATTAACGGATCATTCGTAGACCTCCCAACCCCCTCTAATATCTCATCATTATGAAACTTTGGCTCCCTCTTAGGAATCTGCCTTATTGCACAGATTATAACAGGACTATTCTTAGCTATACATTATACAGCCGATACATCCTCAGCCTTCTCATCTGTAGCGCACATCTGTCGTGATGTAAATTATGGCTGACTAATACGTAATATCCACGCCAACGGGGCATCATTCTTCTTCATCTGCATCTATATACACATTGGACGAGGATTATACTACGGCTCGTATTTATATAAAGAGACTTGAAATATTGGGGTAATCCTTTTATTTTTAGTTATAGCAACTGCCTTTGTAGGGTATGTTCTCCCATGGGGACA
>LC638562
ATGGCCCACCCAATTCGAAAAACCCACCCATTAATTAAAATTATTAACGGATCATTCGTAGACCTCCCAACCCCCTCTAATATCTCATCATTATGAAACTTTGGCTCCCTCTTAGGAATCTGCCTTATTGCACAGATTATAACAGGACTATTCTTAGCTATACATTATACAGCCGATACATCCTCAGCCTTCTCATCTGTAGCGCACATCTGTCGTGATGTAAATTATGGCTGACTAATACGTAATATCCACGCCAACGGGGCATCATTCTTCTTCATCTGCATCTATATACACATTGGACGAGGATTATACTACGGCTCGTATTTATATAAAGAGACTTGAAATATTGGGGTAATCCTTTTATTTTTAGTTATAGCAACTGCCTTTGTAGGGTATGTTCTCCCATGGGGACA
>LC638563
ATGGCCCACCCAATTCGAAAAACCCACCCATTAATTAAAATTATTAACGGATCATTCGTAGACCTCCCAACCCCCTCTAATATCTCATCATTATGAAACTTTGGCTCCCTCTTAGGAATCTGCCTTATTGCACAGATTATAACAGGACTATTCTTAGCTATACATTATACAGCCGATACATCCTCAGCCTTCTCATCTGTAGCGCACATCTGTCGTGATGTAAATTATGGCTGACTAATACGTAATATCCACGCCAACGGGGCATCATTCTTCTTCATCTGCATCTATATACACATTGGACGAGGATTATACTACGGCTCGTATTTATATAAAGAGACTTGAAATATTGGGGTAATCCTTTTATTTTTAGTTATAGCAACTGCCTTTGTAGGGTATGTTCTCCCATGGGGACA
>LC638564
ATGGCCCACCCAATTCGAAAAACCCACCCATTAATTAAAATTATTAACGGATCATTCGTAGACCTCCCAACCCCCTCTAATATCTCATCATTATGAAACTTTGGCTCCCTCTTAGGAATCTGCCTTATTGCACAGATTATAACAGGACTATTCTTAGCTATACATTATACAGCCGATACATCCTCAGCCTTCTCATCTGTAGCGCACATCTGTCGTGATGTAAATTATGGCTGACTAATACGTAATATTCACGCCAACGGGGCATCATTCTTCTTCATCTGCATCTATATACACATTGGACGAGGATTATACTACGGCTCGTATTTATATAAAGAGACTTGAAATATTGGGGTAATCCTTTTATTTTTAGTTATAGCAACTGCCTTTGTAGGGTATGTTCTCCCATGAGGACA
>LC638565
ATGGCCCACCCAATTCGAAAAACCCACCCATTAATTAAAATTATTAACGGATCATTCGTAGACCTCCCAACCCCCTCTAATATCTCATCATTATGAAACTTTGGCTCCCTCTTAGGAATCTGCCTTATTGCACAGATTATAACAGGACTATTCTTAGCTATACATTATACAGCCGATACATCCTCAGCCTTCTCATCTGTAGCGCACATCTGTCGTGATGTAAATTATGGCTGACTAATACGTAATATTCACGCCAACGGGGCATCATTCTTCTTCATCTGCATCTATATACACATTGGACGAGGATTATACTACGGCTCGTATTTATATAAAGAGACTTGAAATATTGGGGTAATCCTTTTATTTTTAGTTATAGCAACTGCCTTTGTAGGGTATGTTCTCCCATGAGGACA
>LC638566
ATGGCCCACCCAATTCGAAAAACCCACCCATTAATTAAAATTATTAACGGATCATTCGTAGACCTCCCAACCCCCTCTAATATCTCATCATTATGAAACTTTGGCTCCCTCTTAGGAATCTGCCTTATTGCACAGATTATAACAGGACTATTCTTAGCTATACATTATACAGCCGATACATCCTCAGCCTTCTCATCTGTAGCGCACATCTGTCGTGATGTAAATTATGGCTGACTAATACGTAATATCCACGCCAACGGGGCATCATTCTTCTTCATCTGCATCTATATACACATTGGACGAGGATTATACTACGGCTCGTATTTATATAAAGAGACTTGAAATATTGGGGTAATCCTTTTATTTTTAGTTATAGCAACTGCCTTTGTAGGGTATGTTCTCCCATGGGGACA
>LC638567
ATGGCCCACCCAATTCGAAAAACCCACCCATTAATTAAAATTATTAACGGATCATTCGTAGACCTCCCAACCCCCTCTAATATCTCATCATTATGAAACTTTGGCTCCCTCTTAGGAATCTGCCTTATTGCACAGATTATAACAGGACTATTCTTAGCTATACATTATACAGCCGATACATCCTCAGCCTTCTCATCTGTAGCGCACATCTGTCGTGATGTAAGTTATGGCTGACTAATACGTAATATCCACGCCAACGGGGCATCATTCTTCTTCATCTGCATCTATATACACATTGGACGAGGATTATACTACGGCTCGTATTTATATAAAGAGACTTGAAATATTGGGGTAATCCTTTTATTTTTAGTTATAGCAACTGCCTTTGTAGGGTATGTTCTCCCATGGGGACA
>LC638568
ATGGCCCACCCAATTCGAAAAACCCACCCATTAATTAAAATTATTAACGGATCATTCGTAGACCTCCCAACCCCCTCTAATATCTCATCATTATGAAACTTTGGCTCCCTCTTAGGAATCTGCCTTATTGCACAGATTATAACAGGACTATTCTTAGCTATACATTATACAGCCGATACATCCTCAGCCTTCTCATCTGTAGCGCACATCTGTCGTGATGTAAATTATGGCTGACTAATACGTAATATTCACGCCAACGGGGCATCATTCTTCTTCATCTGCATCTATATACACATTGGACGAGGATTATACTACGGCTCGTATTTATATAAAGAGACTTGAAATATTGGGGTAATCCTTTTATTTTTAGTTATAGCAACTGCCTTTGTAGGGTATGTTCTCCCATGAGGACA
>LC638569
ATGGCCCACCCAATTCGAAAAACCCACCCATTAATTAAAATTATTAACGGATCATTCGTAGACCTCCCAACCCCCTCTAATATCTCATCATTATGAAACTTTGGCTCCCTCTTAGGAATCTGCCTTATTGCACAGATTATAACAGGACTATTCTTAGCTATACATTATACAGCCGATACATCCTCAGCCTTCTCATCTGTAGCGCACATCTGTCGTGATGTAAATTATGGCTGACTAATACGTAATATTCACGCCAACGGGGCATCATTCTTCTTCATCTGCATCTATATACACATTGGACGAGGATTATACTACGGCTCGTATTTATATAAAGAGACTTGAAATATTGGGGTAATCCTTTTATTTTTAGTTATAGCAACTGCCTTTGTAGGGTATGTTCTCCCATGAGGACA
